# Supplementary material for: TLR3 serves as a novel diagnostic and prognostic biomarker and is closely correlated with immune microenvironment in three types of cancer
Source: Front Genet. 2022 Nov 7;13:905988. doi: 10.3389/fgene.2022.905988 (PMC9676367; doi:10.3389/fgene.2022.905988)
Supplement: Supplementary file 1 [file DataSheet1.ZIP]

Archive with 78 entries (66 files):
- all raw data/
- all raw data/Ethics approval.pdf
- all raw data/original data of ELISA.xlsx
- all raw data/original data of RT-qPCR.xlsx
- all raw data/original figures/
- all raw data/original figures/Figure 1/
- all raw data/original figures/Figure 1/Figure 1A.jpg
- all raw data/original figures/Figure 1/Figure 1B.png
- all raw data/original figures/Figure 2/
- all raw data/original figures/Figure 2/Figure 2A.pdf
- all raw data/original figures/Figure 2/Figure 2B.pdf
- all raw data/original figures/Figure 2/Figure 2C.pdf
- all raw data/original figures/Figure 2/Figure 2D.pdf
- all raw data/original figures/Figure 2/Figure 2E.pdf
- all raw data/original figures/Figure 2/Figure 2F.pdf
- all raw data/original figures/Figure 3/
- all raw data/original figures/Figure 3/Figure 3A.png
- all raw data/original figures/Figure 3/Figure 3B.png
- all raw data/original figures/Figure 3/Figure 3C.png
- all raw data/original figures/Figure 3/Figure 3D.png
- all raw data/original figures/Figure 3/Figure 3E.png
- all raw data/original figures/Figure 3/Figure 3F.png
- all raw data/original figures/Figure 3/Figure 3G.png
- all raw data/original figures/Figure 3/Figure 3H.png
- all raw data/original figures/Figure 4/
- all raw data/original figures/Figure 4/Figure 4A.pdf
- all raw data/original figures/Figure 4/Figure 4B.pdf
- all raw data/original figures/Figure 4/Figure 4C.pdf
- all raw data/original figures/Figure 4/Figure 4D.pdf
- all raw data/original figures/Figure 4/Figure 4E.pdf
- all raw data/original figures/Figure 4/Figure 4F.pdf
- all raw data/original figures/Figure 4/Figure 4G.pdf
- all raw data/original figures/Figure 4/Figure 4H.pdf
- all raw data/original figures/Figure 5/
- all raw data/original figures/Figure 5/Figure 5.pdf
- all raw data/original figures/Figure 6/
- all raw data/original figures/Figure 6/Figure 6.pdf
- all raw data/original figures/Figure 7/
- all raw data/original figures/Figure 7/Figure 7A.png
- all raw data/original figures/Figure 7/Figure 7B.png
- all raw data/original figures/Figure 7/Figure 7C.png
- all raw data/original figures/Figure 7/Figure 7D.png
- all raw data/original figures/Figure 7/Figure 7E.png
- all raw data/original figures/Figure 7/Figure 7F.png
- all raw data/original figures/Figure 7/Figure 7G.png
- all raw data/original figures/Figure 7/Figure 7H.png
- all raw data/original figures/Figure 7/Figure 7I.png
- all raw data/original figures/Figure 7/Figure 7J.png
- all raw data/original figures/Figure 7/Figure 7K.png
- all raw data/original figures/Figure 7/Figure 7L.png
- all raw data/original figures/Figure 8/
- all raw data/original figures/Figure 8/Figure 8A.png
- all raw data/original figures/Figure 8/Figure 8B.pdf
- all raw data/original figures/Figure 8/Figure 8C.png
- all raw data/original figures/Figure 9/
- all raw data/original figures/Figure 9/Figure 9A.pdf
- all raw data/original figures/Figure 9/Figure 9B.png
- all raw data/original figures/Figure 9/Figure 9C.pdf
- all raw data/original figures/Supplementary figure 1/
- all raw data/original figures/Supplementary figure 1/A_BLCA_TLR3_survival.pdf
- all raw data/original figures/Supplementary figure 1/B_HNSC_TLR3_survival.pdf
- all raw data/original figures/Supplementary figure 1/C_BRCA_TLR3_survival.pdf
- all raw data/original figures/Supplementary figure 1/D_LIHC_TLR3_survival.pdf
- all raw data/original figures/Supplementary figure 1/E_COAD_TLR3_survival.pdf
- all raw data/original figures/Supplementary figure 1/F_KICH_TLR3_survival.pdf
- all raw data/original figures/Supplementary figure 1/G_LUSC_TLR3_survival.pdf
- all raw data/original figures/Supplementary figure 1/H_KIRP_TLR3_survival.pdf
- all raw data/original figures/Supplementary figure 1/I_LUAD_TLR3_survival.pdf
- all raw data/original figures/Supplementary figure 1/J_READ_TLR3_survival.pdf
- all raw data/original figures/Supplementary figure 1/K_PRAD_TLR3_survival.pdf
- all raw data/original figures/Supplementary figure 1/L_STAD_TLR3_survival.pdf
- all raw data/original figures/Supplementary figure 1/M_THCA_TLR3_survival.pdf
- all raw data/original figures/Supplementary figure 1/N_UCEC_TLR3_survival.pdf
- all raw data/original figures/Supplementary figure 1/O_GBM_TLR3_survival.pdf
- all raw data/original figures/Supplementary figure 1/P_TGCT_TLR3_survival.pdf
- all raw data/Statistical analysis files.txt
- all raw data/Supplementary figure 1.jpg
- all raw data/Supplementary table 1.docx
