# Supplementary material for: TLR3 serves as a novel diagnostic and prognostic biomarker and is closely correlated with immune microenvironment in three types of cancer
Source: Front Genet. 2022 Nov 7;13:905988. doi: 10.3389/fgene.2022.905988 (PMC9676367; doi:10.3389/fgene.2022.905988)
Supplement: Supplementary file 1 [file DataSheet1.ZIP › all raw data/original data of ELISA.xlsx]

## Sheet: Sheet1
	OD value of the sample	OD value of the blank hole	Actual OD value of the sample	Diluted sample concentration	The actual concentration of the sample
Post operation	0.658	0.0745	0.5835	2.94725	14.7362	OD value of standard sample	0.085	0.289	0.507	0.958	1.714	2.752
	0.744	0.0745	0.6695	3.56454	17.8227	OD value of standard sample	0.064	0.301	0.532	1.007	1.791	2.872
	0.54	0.0745	0.4655	2.10027	10.5013	Average OD value of standard sample	0.0745	0.295	0.5195	0.9825	1.7525	2.812
	1.521	0.0745	1.4465	9.14169	45.7084	The concentration of the standard sample	0	1.25	2.5	5	10	20	ng/ml
	0.582	0.0745	0.5075	2.40173	12.0087
	0.946	0.0745	0.8715	5.01445	25.0723
	0.839	0.0745	0.7645	4.24643	21.2321
Pre-operation	3.085	0.0745	3.0105	20.3678	101.839
	3.43	0.0745	3.3555	22.8441	114.221
	1.417	0.0745	1.3425	8.3952	41.976
	2.418	0.0745	2.3435	15.5802	77.9009
	3.394	0.0745	3.3195	22.5857	112.929
	1.782	0.0745	1.7075	11.0151	55.0755
	0.587	0.0745	0.5125	2.43762	12.1881
Control	0.57	0.0745	0.4955	2.3156	11.578
	0.522	0.0745	0.4475	1.97107	9.85533
	0.526	0.0745	0.4515	1.99978	9.99888
	0.518	0.0745	0.4435	1.94235	9.71177
	0.511	0.0745	0.4365	1.89211	9.46055
	0.502	0.0745	0.4275	1.82751	9.13755
	0.516	0.0745	0.4415	1.928	9.63999
