# Supplementary material for: TLR3 serves as a novel diagnostic and prognostic biomarker and is closely correlated with immune microenvironment in three types of cancer
Source: Front Genet. 2022 Nov 7;13:905988. doi: 10.3389/fgene.2022.905988 (PMC9676367; doi:10.3389/fgene.2022.905988)
Supplement: Supplementary file 1 [file DataSheet1.ZIP › all raw data/original data of RT-qPCR.xlsx]

## Sheet: Sheet1
Sample Name	Gene Name	Cq	Cq Mean	Gene Name	Cq	Cq Mean	2-△Ct	average value of 2-△Ct	2-△△Ct
KIRC1	GAPDH	19.85	19.85	TLR3	26.27	26.25	0.0116785		2.15641
KIRC1	GAPDH	19.88	19.85	TLR3	26.16	26.25	0.0128686		2.37616
KIRC1	GAPDH	19.81	19.85	TLR3	26.32	26.25	0.0109722		2.026
KIRC2	GAPDH	25.78	25.76	TLR3	31.38	31.37	0.0206173		3.80694
KIRC2	GAPDH	25.75	25.76	TLR3	31.49	31.37	0.0187106		3.45487
KIRC2	GAPDH	25.75	25.76	TLR3	31.23	31.37	0.0224056		4.13714
KIRC3	GAPDH	22.1	22.05	TLR3	27.65	27.63	0.0213444		3.94119
KIRC3	GAPDH	22.04	22.05	TLR3	27.7	27.63	0.0197774		3.65186
KIRC3	GAPDH	22	22.05	TLR3	27.54	27.63	0.0214928		3.96861
N1	GAPDH	24.93	24.9	TLR3	32.87	32.87	0.00407213	0.00541571	0.751911
N1	GAPDH	24.9	24.9	TLR3	32.75	32.87	0.00433426		0.800311
N1	GAPDH	24.87	24.9	TLR3	32.99	32.87	0.00359448		0.663714
N2	GAPDH	25.19	25.14	TLR3	32.91	32.89	0.00474295		0.875776
N2	GAPDH	25.12	25.14	TLR3	32.82	32.89	0.00480916		0.888001
N2	GAPDH	25.12	25.14	TLR3	32.95	32.89	0.00439476		0.811483
N3	GAPDH	19.02	19.02	TLR3	26.12	26.06	0.00728932		1.34596
N3	GAPDH	19.02	19.02	TLR3	25.93	26.06	0.00831539		1.53542
N3	GAPDH	19.02	19.02	TLR3	26.14	26.06	0.00718897		1.32743
