# Supplementary material for: TLR3 serves as a novel diagnostic and prognostic biomarker and is closely correlated with immune microenvironment in three types of cancer
Source: Front Genet. 2022 Nov 7;13:905988. doi: 10.3389/fgene.2022.905988 (PMC9676367; doi:10.3389/fgene.2022.905988)
Supplement: Supplementary file 1 [file DataSheet1.ZIP › all raw data/Statistical analysis files.txt]

Table Analyzed	Data 2
Column B	N
vs.	vs.
Column A	T
Unpaired t test
P value	<0.0001
P value summary	****
Significantly different (P < 0.05)?	Yes
One- or two-tailed P value?	Two-tailed
t, df	t=7.567, df=16
How big is the difference?
Mean of column A	3.280
Mean of column B	1.000
Difference between means (B - A) ± SEM	-2.280 ± 0.3013
95% confidence interval	-2.919 to -1.641
R squared (eta squared)	0.7816
F test to compare variances
F, DFn, Dfd	7.257, 8, 8
P value	0.0111
P value summary	*
Significantly different (P < 0.05)?	Yes
Data analyzed
Sample size, column A	9
Sample size, column B	9
